# Supplementary material for: Prediction of the Ibuprofen Loading Capacity of MOFs by Machine Learning
Source: Bioengineering (Basel). 2022 Sep 30;9(10):517. doi: 10.3390/bioengineering9100517 (PMC9598200; doi:10.3390/bioengineering9100517)
Supplement: Supplementary file 1 [file bioengineering-09-00517-s001.zip]

Archive with 2 entries (2 files):
- bioengineering-1838678 - Supplemental Material(s1).pdf
- bioengineering-1838678 - Supplementary Material(s2).xlsx
