# Supplementary material for: Prediction of the Ibuprofen Loading Capacity of MOFs by Machine Learning
Source: Bioengineering (Basel). 2022 Sep 30;9(10):517. doi: 10.3390/bioengineering9100517 (PMC9598200; doi:10.3390/bioengineering9100517)
Supplement: Supplementary file 1 [file bioengineering-09-00517-s001.zip › bioengineering-1838678 - Supplementary Material(s2).xlsx]

## Sheet: Sheet1
MOF	Cr	Fe	Zn	K	Cd	V	Cu	Zr	Ni	Ti	1, 4-benzenedicarboxylate	γ-CD	( R )-6,6'-dichloro-2,2'-dihydroxy-1,1'-binaphthyl-4,4'-bipyridine	Benzene‐1,3,5‐tricarboxylate	Curcumin	[1,1′;3′,1′′]terphenyl-4,5′,4′′-tricarboxylic acid	Isophthalic acid	terphenyl—3,4″,5—tricarboxylic acid	Triethyl 1,3,5-benzenetricarboxylate	3,3′,5,5′-Azobenzenetetracarboxylic Acid	dimethyl 2,5-dihydroxybenzene-1,4-dicarboxylate	1,4-Diazabicyclo[2.2.2]octane	Pyrazine	pyrazine-2,3-diamine	hydroxyl	carbonyl group	amino	methyl group	surface area(m^2/g)	pore volume（cm^3/g）	ibuprofen loading capacity（g/g)	reference
MIL-100	1	0	0	0	0	0	0	0	0	0	1	0	0	0	0	0	0	0	0	0	0	0	0	0	0	0	0	0	3340	1.16	0.35	Horcajada,P.2006.45(36),5974–5978. https://doi.org/10.1002/anie.200601878.
MIL-101	1	0	0	0	0	0	0	0	0	0	1	0	0	0	0	0	0	0	0	0	0	0	0	0	0	0	0	0	5510	2.02	0.14	Horcajada,P.2006.45(36),5974–5978. https://doi.org/10.1002/anie.200601878.
MIL-53(Cr)	1	0	0	0	0	0	0	0	0	0	1	0	0	0	0	0	0	0	0	0	0	0	0	0	0	0	0	0	1500	1.6	0.22	Horcajada, P. 2008. 130(21), 6774–6780.https://doi.org/10.1021/ja710973k.
MIL-53(Fe)	0	1	0	0	0	0	0	0	0	0	1	0	0	0	0	0	0	0	0	0	0	0	0	0	0	0	0	0	906.615	0.303711	0.21	Horcajada, P. 2008. 130(21), 6774–6780. https://doi.org/10.1021/ja710973k.
UMCM-1	0	0	1	0	0	0	0	0	0	0	1	0	0	1	0	0	0	0	0	0	0	0	0	0	0	0	0	0	4764	2.28	1.36	Babarao. 2009.113 (42), 18287-18291.https://doi.org/10.1021/jp906429s.
MIL-101	1	0	0	0	0	0	0	0	0	0	1	0	0	0	0	0	0	0	0	0	0	0	0	0	0	0	0	0	5510	2.02	1.38	Horcajada,P.2006.45(36),5974–5978. https://doi.org/10.1002/anie.200601878.
MIL-100	0	1	0	0	0	0	0	0	0	0	1	0	0	0	0	0	0	0	0	0	0	0	0	0	0	0	0	0	1900	0.59	0.33	Horcajada, P. 2010. 9(2), 172–178. https://doi.org/10.1038/nmat2608.
MIL-53	0	1	0	0	0	0	0	0	0	0	1	0	0	0	0	0	0	0	0	0	0	0	0	0	0	0	0	0	928.896	0.311738	0.22	Horcajada, P. 2010. 9(2), 172–178. https://doi.org/10.1038/nmat2608.
[Zn(BDC)(H2O)2]n	0	0	1	0	0	0	0	0	0	0	1	0	0	0	0	0	0	0	0	0	0	0	0	0	0	0	0	0	1545.07	0.669459	0.445	Rodrigues, M.O. 2012.112: 3346-3355. https://doi.org/10.1002/qua.24211.
MIL-53	0	1	0	0	0	0	0	0	0	0	1	0	0	0	0	0	0	0	0	0	0	0	0	0	0	0	0	0	953.956	0.479	0.231	Bernini, M. C.2014.2(7), 766–774. https://doi.org/10.1039/c3tb21328e.
CD-MOF-1	0	0	0	1	0	0	0	0	0	0	0	1	0	0	0	0	0	0	0	0	0	0	0	0	1	0	0	0	1220	0.493	0.274	Bernini, M. C.2014.2(7), 766–774. https://doi.org/10.1039/c3tb21328e.
HMOF-1	0	0	0	0	1	0	0	0	0	0	0	0	1	0	0	0	0	0	0	0	0	0	0	0	0	0	0	0	842.691	0.284558	0.18	Bueno-Perez, R.2014. 50(74), 10849–10852. https://doi.org/10.1039/c4cc03745f.
MIL-47	0	0	0	0	0	1	0	0	0	0	1	0	0	0	0	0	0	0	0	0	0	0	0	0	0	0	0	0	728.518	0.26998	0.12	Bueno-Perez, R.2014. 50(74), 10849–10852. https://doi.org/10.1039/c4cc03745f.
MIL-53	1	0	0	0	0	0	0	0	0	0	1	0	0	0	0	0	0	0	0	0	0	0	0	0	0	0	0	0	863.507	0.290104	0.19	Bueno-Perez, R.2014. 50(74), 10849–10852. https://doi.org/10.1039/c4cc03745f.
MIL-53(Fe)	0	1	0	0	0	0	0	0	0	0	1	0	0	0	0	0	0	0	0	0	0	0	0	0	0	0	0	0	990	0.79	0.313	Matsuyama, K.2014. 2(43), 7551–7558. https://doi.org/10.1039/c4tb00725e.
MIL-100(Fe)	0	1	0	0	0	0	0	0	0	0	0	0	0	1	0	0	0	0	0	0	0	0	0	0	0	0	0	0	1500	0.77	0.417	Matsuyama, K.2014. 2(43), 7551–7558. https://doi.org/10.1039/c4tb00725e.
[{Zn-2(1,4-bdc)(2)(dabco)}(n)]	0	0	1	0	0	0	0	0	0	0	1	0	0	0	0	0	0	0	0	0	0	1	0	0	0	0	0	0	1779.6	0.27316	0.15	Negar Motakef-Kazemi.2014,186, 73-79. https://doi.org/10.1016/j.micromeso.2013.11.036.
MOF-74-Fe(III)	0	1	0	0	0	0	0	0	0	0	1	0	0	0	0	0	0	0	0	0	0	0	0	0	1	0	0	0	800.616	0.275738	0.159	Hu, Q.2014. 57(13), 5679–5685. https://doi.org/10.1021/jm5004107.
medi-MOF-1	0	0	1	0	0	0	0	0	0	0	0	0	0	0	1	0	0	0	0	0	0	0	0	0	0	1	0	1	2675	0.330153	0.24	Su, H.2015. 51(26), 5774–5777. https://doi.org/10.1039/c4cc10159f.
HKUST-1	0	0	0	0	0	0	1	0	0	0	0	0	0	1	0	0	0	0	0	0	0	0	0	0	0	0	0	0	575	0.33	0.065	Sun, K. K.2016.16(1), 242–245. https://doi.org/10.1166/jnn.2016.10811.
[Cu2(COO)4] secondary building unit, H3L (H3L = [1,1′;3′,1′′]terphenyl-4,5′,4′′-tricarboxylic acid)	0	0	0	0	0	0	1	0	0	0	0	0	0	0	0	1	0	0	0	0	0	0	1	0	0	0	0	0	3235	0.680471	0.45	Wei, L. Q.2016.45(9), 3694–3697. https://doi.org/10.1039/c5dt04379d.
Zn2(bdc)2(dabco)	0	0	1	0	0	0	0	0	0	0	1	0	0	0	0	0	0	0	0	0	0	1	0	0	0	0	0	0	1700	0.403058	0.3	Motakef-Kazemi.2016.13, 1205–1212. https://doi.org/10.1007/s13738-016-0835-9.
MIL-101(Cr)	1	0	0	0	0	0	0	0	0	0	1	0	0	0	0	0	0	0	0	0	0	0	0	0	0	0	0	0	4420	2.5	0.85	Irlene M.P. 2016. 70.47-50. https://doi.org/10.1016/j.inoche.2016.05.020.
NH2-MIL-101(Cr)	1	0	0	0	0	0	0	0	0	0	1	0	0	0	0	0	0	0	0	0	0	0	0	0	0	0	1	0	2540	1.5	0.9	Irlene M.P. 2016. 70.47-50. https://doi.org/10.1016/j.inoche.2016.05.020.
HKUST-1	0	0	0	0	0	0	1	0	0	0	0	0	0	1	0	0	0	0	0	0	0	0	0	0	0	0	0	0	1500	0.33	0.34	Qing Chen.2017.79.78-81. https://doi.org/10.1016/j.inoche.2017.03.027.
MOFs-1	0	0	0	0	0	0	1	0	0	0	0	0	0	0	0	0	1	0	0	0	0	0	0	0	0	0	0	0	51.78	0.18	0.027	Sun, K.2017.486, 128–135. https://doi.org/10.1016/j.jcis.2016.09.068.
MOFs-2	0	0	0	0	0	0	1	0	0	0	0	0	0	1	0	0	1	0	0	0	0	0	0	0	0	0	0	0	308.97	0.16	0.065	Sun, K.2017.486, 128–135. https://doi.org/10.1016/j.jcis.2016.09.068.
MOFs-3	0	0	0	0	0	0	1	0	0	0	0	0	0	1	0	0	1	0	0	0	0	0	0	0	0	0	0	0	589.61	0.31	0.05	Sun, K.2017.486, 128–135. https://doi.org/10.1016/j.jcis.2016.09.068.
MOFs-4（HKUST-1）	0	0	0	0	0	0	1	0	0	0	0	0	0	1	0	0	0	0	0	0	0	0	0	0	0	0	0	0	680.59	0.32	0.017	Sun, K.2017.486, 128–135. https://doi.org/10.1016/j.jcis.2016.09.068.
CD-MOF-1	0	0	1	1	0	0	0	0	0	0	0	1	0	0	0	0	0	0	0	0	0	0	0	0	1	0	0	0	1022.73	0.351604	0.26	Hartlieb, K. J.2017.14(5), 1831–1839. https://doi.org/10.1021/acs.molpharmaceut.7b00168.
{[Cd-1.5(tta)(H2O)(4.5)]center dot H2O}(n) (1) (tta = terphenyl-3,4aEuro(3),5-tricarboxylic acid)	0	0	0	0	1	0	0	0	0	0	0	0	0	0	0	0	0	1	0	0	0	0	0	0	0	0	0	0	891.305	0.298573	0.203	Dai,H.2017.27, 80–86. https://doi.org/10.1007/s10904-016-0446-z.
CD-MOFs	0	0	1	1	0	0	0	0	0	0	0	1	0	0	0	0	0	0	0	0	0	0	0	0	1	0	0	0	668	0.269963	0.127	Li, H.2017.9(22), 7454–7463. https://doi.org/10.1039/c6nr07593b.
[Cu3L2( pyrazine-2,3-diamine(1))(H2O)]n, quinoxaline (2) and H2O (3)]	0	0	0	0	0	0	1	0	0	0	0	0	0	0	0	1	0	0	0	0	0	0	0	1	0	0	0	0	1204.16	0.448593	0.33	Lian-Qiang Wei, 2018.257.58-63. https://doi.org/10.1016/j.jssc.2017.09.021.
{Cu-2（1,4-bdc）（2）（dabco）}（n）	0	0	0	0	0	0	1	0	0	0	1	0	0	0	0	0	0	0	0	0	0	1	0	0	0	0	0	0	1012.71	0.489	0.5054	Zahra Nadizadeh, 2018.259.35-42. https://doi.org/10.1016/j.jssc.2017.12.027.
{Cu-2（1,4-bdc-NH2 （2）（dabco）}（n）	0	0	0	0	0	0	1	0	0	0	1	0	0	0	0	0	0	0	0	0	0	1	0	0	0	0	1	0	143.35	0.629	0.5027	Zahra Nadizadeh, 2018.259.35-42. https://doi.org/10.1016/j.jssc.2017.12.027.
MIL-100	0	1	0	0	0	0	0	0	0	0	0	0	0	0	0	0	0	0	1	0	0	0	0	0	0	0	0	0	1940	1.42	0.306	Rojas, S.2018.3(3), 2994–3003. https://doi.org/10.1021/acsomega.8b00185.
UiO-66	0	0	0	0	0	0	0	1	0	0	1	0	0	0	0	0	0	0	0	0	0	0	0	0	0	0	0	0	1349	0.64	0.355	Rojas, S.2018.3(3), 2994–3003. https://doi.org/10.1021/acsomega.8b00185.
MIL-127	0	1	0	0	0	0	0	0	0	0	0	0	0	0	0	0	0	0	0	1	0	0	0	0	0	0	0	0	1304	0.47	0.136	Rojas, S.2018.3(3), 2994–3003. https://doi.org/10.1021/acsomega.8b00185.
MOF-74(Ni)	0	0	0	0	0	0	0	0	1	0	0	0	0	0	0	0	0	0	0	0	1	0	0	0	1	0	0	0	466.8	0.343398	0.0041	Tingting Xu .2018.259.178-183. https://doi.org/10.1016/j.micromeso.2017.10.014.
Ti-based MOFs	0	0	0	0	0	0	0	0	0	1	1	0	0	0	0	0	0	0	0	0	0	0	0	0	0	0	1	0	1158	0.464	0.1	Xie, Y.2018.10(16), 13325–13332. https://doi.org/10.1021/acsami.8b01175
